# Supplementary material for: Binge-pattern alcohol consumption and genetic risk as determinants of alcohol-related liver disease
Source: Nat Commun. 2023 Dec 14;14:8041. doi: 10.1038/s41467-023-43064-x (PMC10721893; doi:10.1038/s41467-023-43064-x)
Supplement: Supplementary file 4 — Source Data [file 41467_2023_43064_MOESM4_ESM.xlsx]

## Sheet: Figure 4
	Participants	ARC cases	Hazard ratio	Lower limit of 95% CI	Upper limit of 95% CI	P value
Below daily limit # Low PRS # No diabetes	12934	5	1.00 (Ref)	NA	NA	NA
Heavy binge # Low PRS # No diabetes	8158	25	3.03	1.15	7.98	0.025
Below daily limit # High PRS # No diabetes	10732	16	3.63	1.33	9.92	0.012
Below daily limit # Low PRS # Diabetes	442	0	1.99	0.02	17.53	0.67
Heavy binge # High PRS # Diabetes	498	20	27.52	10.23	73.98	<0.001
